# Supplementary material for: Taxonomic notes relating to Glenea diversenotata Schwarzer and G. quadriguttata Pic (Coleoptera, Cerambycidae, Lamiinae)
Source: Zookeys. 2016 May 4;(586):135–44. doi: 10.3897/zookeys.586.7423 (PMC4857033; doi:10.3897/zookeys.586.7423)
Supplement: XML Treatment for Glenea diversenotata [file zookeys.586.7423-treatment1.xml]

<!DOCTYPE tp:taxon-treatment
  PUBLIC "-//TaxonX//DTD Taxonomic Treatment Publishing DTD v0 20100105//EN" "tax-treatment-NSO.dtd">
<tp:taxon-treatment xmlns:tp="http://www.plazi.org/taxpub"><tp:treatment-meta><kwd-group><label>Taxon classification</label><kwd><named-content content-type="kingdom">Animalia</named-content></kwd><kwd><named-content content-type="order">Coleoptera</named-content></kwd><kwd><named-content content-type="family">Cerambycidae</named-content></kwd></kwd-group><mixed-citation publication-type="journal"><person-group><name><surname>Lin</surname><given-names>Mei-Ying</given-names></name><name><surname>Lingafelter</surname><given-names>Steven W.</given-names></name></person-group><article-title>Taxonomic notes relating to <italic><tp:taxon-name><tp:taxon-name-part taxon-name-part-type="genus">Glenea</tp:taxon-name-part> <tp:taxon-name-part taxon-name-part-type="species">diversenotata</tp:taxon-name-part></tp:taxon-name></italic> Schwarzer and <italic><tp:taxon-name><tp:taxon-name-part taxon-name-part-type="genus">G.</tp:taxon-name-part> <tp:taxon-name-part taxon-name-part-type="species">quadriguttata</tp:taxon-name-part></tp:taxon-name></italic> Pic (<tp:taxon-name><tp:taxon-name-part taxon-name-part-type="order">Coleoptera</tp:taxon-name-part></tp:taxon-name>, <tp:taxon-name><tp:taxon-name-part taxon-name-part-type="family">Cerambycidae</tp:taxon-name-part></tp:taxon-name>, <tp:taxon-name><tp:taxon-name-part taxon-name-part-type="subfamily">Lamiinae</tp:taxon-name-part></tp:taxon-name>)</article-title><source>Zookeys</source><day>4</day><month>5</month><year>2016</year><volume>2016</volume><issue>586</issue><fpage>135</fpage><lpage>144</lpage><pub-id pub-id-type="doi">10.3897/zookeys.586.7423</pub-id></mixed-citation></tp:treatment-meta><tp:nomenclature><tp:taxon-name>
            <tp:taxon-name-part taxon-name-part-type="genus">Glenea</tp:taxon-name-part>
            <tp:taxon-name-part taxon-name-part-type="species">diversenotata</tp:taxon-name-part>
          </tp:taxon-name><tp:taxon-authority>Schwarzer, 1925</tp:taxon-authority><tp:nomenclature-citation-list><tp:nomenclature-citation><tp:taxon-name><tp:taxon-name-part taxon-name-part-type="genus">Glenea</tp:taxon-name-part> <tp:taxon-name-part taxon-name-part-type="species">diversenotata</tp:taxon-name-part></tp:taxon-name><comment> Schwarzer, 1925: 152. Type locality: China, Taiwan, Kosempo. Type depository: <abbrev xmlns:xlink="http://www.w3.org/1999/xlink" content-type="institution" xlink:title="Senckenberg Deutsches Entomologisches Institut, Müncheberg, Germany" xlink:type="simple">SDEI</abbrev>.</comment></tp:nomenclature-citation><tp:nomenclature-citation><tp:taxon-name><tp:taxon-name-part taxon-name-part-type="genus">Glenea</tp:taxon-name-part>
              </tp:taxon-name><comment> (<italic>s. str.</italic>) <tp:taxon-name><tp:taxon-name-part taxon-name-part-type="species">diversenotata</tp:taxon-name-part></tp:taxon-name>; <xref ref-type="bibr" rid="B9">Gressitt 1951</xref>: 575.</comment></tp:nomenclature-citation><tp:nomenclature-citation><tp:taxon-name><tp:taxon-name-part taxon-name-part-type="genus">Glenea</tp:taxon-name-part> (<tp:taxon-name-part taxon-name-part-type="subgenus">Glenea</tp:taxon-name-part>) <tp:taxon-name-part taxon-name-part-type="species">tonkinea</tp:taxon-name-part></tp:taxon-name><comment> sbsp. <tp:taxon-name><tp:taxon-name-part taxon-name-part-type="species">diversenotata</tp:taxon-name-part></tp:taxon-name>; <xref ref-type="bibr" rid="B4">Breuning 1956b</xref>: 743; <xref ref-type="bibr" rid="B5">Breuning 1966</xref>: 689.</comment></tp:nomenclature-citation><tp:nomenclature-citation><tp:taxon-name><tp:taxon-name-part taxon-name-part-type="genus">Glenea</tp:taxon-name-part> (<tp:taxon-name-part taxon-name-part-type="subgenus">Glenea</tp:taxon-name-part>) <tp:taxon-name-part taxon-name-part-type="species">tonkinea</tp:taxon-name-part> <tp:taxon-name-part taxon-name-part-type="subspecies">diversenotata</tp:taxon-name-part></tp:taxon-name><comment>; <xref ref-type="bibr" rid="B22">Yu and Nara 1988</xref>: 45, 92, pl. 20, fig. 23; <xref ref-type="bibr" rid="B23">Yu, Nara and Chu 2002</xref>: 68, 119, pl. 25, fig. 11; <xref ref-type="bibr" rid="B16">Löbl and Smetana 2010</xref>: 327.</comment></tp:nomenclature-citation><tp:nomenclature-citation><tp:taxon-name><tp:taxon-name-part taxon-name-part-type="genus">Glenea</tp:taxon-name-part> (<tp:taxon-name-part taxon-name-part-type="subgenus">Glenea</tp:taxon-name-part>) <tp:taxon-name-part taxon-name-part-type="species">tonkinea</tp:taxon-name-part></tp:taxon-name><comment> subsp. <tp:taxon-name><tp:taxon-name-part taxon-name-part-type="species">diversenotata</tp:taxon-name-part></tp:taxon-name>; <xref ref-type="bibr" rid="B18">Nakamura, Makihara, Saito 1992</xref>: 104; <xref ref-type="bibr" rid="B17">Nakamura et al. 2014</xref>: 175.</comment></tp:nomenclature-citation><tp:nomenclature-citation><tp:taxon-name><tp:taxon-name-part taxon-name-part-type="genus">Glenea</tp:taxon-name-part> <tp:taxon-name-part taxon-name-part-type="species">diversenotata</tp:taxon-name-part></tp:taxon-name><comment>; <xref ref-type="bibr" rid="B10">Hua 2002</xref>: 210; <xref ref-type="bibr" rid="B2">Behne and Gaedike 2013</xref>: 177.</comment></tp:nomenclature-citation><tp:nomenclature-citation><tp:taxon-name><tp:taxon-name-part taxon-name-part-type="genus">Glenea</tp:taxon-name-part> <tp:taxon-name-part taxon-name-part-type="species">tonkinea</tp:taxon-name-part> <tp:taxon-name-part taxon-name-part-type="subspecies">diversenotata</tp:taxon-name-part></tp:taxon-name><comment>; <xref ref-type="bibr" rid="B10">Hua 2002</xref>: 210; <xref ref-type="bibr" rid="B12">Hua et al. 2009</xref>, 219, 360 (the picture pl. LXXXIV, fig. 967 is a <tp:taxon-name><tp:taxon-name-part taxon-name-part-type="genus">Glenea</tp:taxon-name-part> <tp:taxon-name-part taxon-name-part-type="species">coomani</tp:taxon-name-part></tp:taxon-name> Pic).</comment></tp:nomenclature-citation><tp:nomenclature-citation><tp:taxon-name><tp:taxon-name-part taxon-name-part-type="genus">Glenea</tp:taxon-name-part> <tp:taxon-name-part taxon-name-part-type="species">neohumerosa</tp:taxon-name-part></tp:taxon-name><comment> Lin &amp; Yang, 2011: 62, figs 12–23. <bold>New synonym</bold>.</comment></tp:nomenclature-citation><tp:nomenclature-citation><tp:taxon-name><tp:taxon-name-part taxon-name-part-type="genus">Glenea</tp:taxon-name-part> <tp:taxon-name-part taxon-name-part-type="species">neohumerosa</tp:taxon-name-part></tp:taxon-name><comment>; <xref ref-type="bibr" rid="B13">Lin 2015a</xref>: 204, fig. 205-3; <xref ref-type="bibr" rid="B14">2015b</xref>: 290, figs 1859448, 1859455, 1859450.</comment></tp:nomenclature-citation></tp:nomenclature-citation-list></tp:nomenclature><tp:treatment-sec sec-type="Remarks"><title>Remarks.</title><p>Breuning (1956) treated <italic><tp:taxon-name><tp:taxon-name-part taxon-name-part-type="genus">Glenea</tp:taxon-name-part> <tp:taxon-name-part taxon-name-part-type="species">diversenotata</tp:taxon-name-part></tp:taxon-name></italic> Schwarzer as a subspecies of <italic><tp:taxon-name><tp:taxon-name-part taxon-name-part-type="genus">Glenea</tp:taxon-name-part> <tp:taxon-name-part taxon-name-part-type="species">tonkinea</tp:taxon-name-part></tp:taxon-name></italic> Aurivillius, 1925. The first author examined a photograph of the holotype of <italic><tp:taxon-name><tp:taxon-name-part taxon-name-part-type="genus">Glenea</tp:taxon-name-part> <tp:taxon-name-part taxon-name-part-type="species">diversenotata</tp:taxon-name-part></tp:taxon-name></italic> Schwarzer, 1925 (taken by Nobuo Ohbayashi, Japan) and a photograph of a live specimen matching it from Taiwan (taken by Yu-Long Lin, Taiwan). Our study of these additional materials necessitates a new synonymy of <italic><tp:taxon-name><tp:taxon-name-part taxon-name-part-type="genus">Glenea</tp:taxon-name-part> <tp:taxon-name-part taxon-name-part-type="species">neohumerosa</tp:taxon-name-part></tp:taxon-name></italic> Lin &amp; Yang, 2011. We can find no morphological differences to maintain them as separate species. Likewise, our examination of the types of <italic><tp:taxon-name><tp:taxon-name-part taxon-name-part-type="genus">Glenea</tp:taxon-name-part> <tp:taxon-name-part taxon-name-part-type="species">diversenotata</tp:taxon-name-part></tp:taxon-name></italic> and <italic><tp:taxon-name><tp:taxon-name-part taxon-name-part-type="genus">Glenea</tp:taxon-name-part> <tp:taxon-name-part taxon-name-part-type="species">tonkinea</tp:taxon-name-part></tp:taxon-name></italic> leads us to review the taxonomic position of them since Breuning (1956) that <italic><tp:taxon-name><tp:taxon-name-part taxon-name-part-type="genus">Glenea</tp:taxon-name-part> <tp:taxon-name-part taxon-name-part-type="species">diversenotata</tp:taxon-name-part></tp:taxon-name></italic> is a subspecies of <italic><tp:taxon-name><tp:taxon-name-part taxon-name-part-type="genus">Glenea</tp:taxon-name-part> <tp:taxon-name-part taxon-name-part-type="species">tonkinea</tp:taxon-name-part></tp:taxon-name></italic>. We can find no morphological support for that treatment by Breuning. They are easily separated from each other by the following characters – <italic><tp:taxon-name><tp:taxon-name-part taxon-name-part-type="genus">Glenea</tp:taxon-name-part> <tp:taxon-name-part taxon-name-part-type="species">tonkinea</tp:taxon-name-part></tp:taxon-name></italic>: vertex and occiput of the head with two separate, longitudinal vittae of white pubescence; white elytral maculae more slender and transverse; outer, basal, white, elytral maculae anterolaterally positioned relative to the larger, basal, sutural maculae; outer apical spine of <!--PageBreak--><!--PageBreak-->elytra weakly produced; — <italic><tp:taxon-name><tp:taxon-name-part taxon-name-part-type="genus">Glenea</tp:taxon-name-part> <tp:taxon-name-part taxon-name-part-type="species">diversenotata</tp:taxon-name-part></tp:taxon-name></italic>: vertex and occiput with vittae partially fused, not separate; white elytral maculae more rounded; outer basal elytral maculae parallel with the larger, basal, sutural maculae; outer apical spine of elytra pronounced.</p></tp:treatment-sec><tp:treatment-sec sec-type="Distribution"><title>Distribution.</title><p>China (Fujian, Taiwan, Hainan, Guangxi); Vietnam (Tonkin).</p></tp:treatment-sec><tp:treatment-sec sec-type="Additional specimens examined (Lin and Yang 2011)"><title>Additional specimens examined (<xref ref-type="bibr" rid="B15">Lin and Yang 2011</xref>).</title><p>Holotype, female (Figs <xref ref-type="fig" rid="F3">9a</xref>, <xref ref-type="fig" rid="F3">9b</xref>), Formosa, Kosempo,1912.VI.7, leg. H. Sauter (<abbrev xmlns:xlink="http://www.w3.org/1999/xlink" content-type="institution" xlink:title="Senckenberg Deutsches Entomologisches Institut, Müncheberg, Germany" xlink:type="simple">SDEI</abbrev>); 1 male, Taiwan, Pingdong County, Mt. Dahanshan, 2010. VIII.29, leg. Yu-Long Lin &amp; Wenhsin Lin (examined through a live picture, specimen is deposited in private collection of Yu-Long Lin, Taiwan).</p></tp:treatment-sec><tp:treatment-sec sec-type="Biological notes"><title>Biological notes.</title><p>A larva (Fig. <xref ref-type="fig" rid="F1">4</xref>), two pupae (Fig. <xref ref-type="fig" rid="F1">5</xref>) and two adults (Fig. <xref ref-type="fig" rid="F2">6</xref>) were extracted from a large, decomposing log (Figs <xref ref-type="fig" rid="F1">2–3</xref>) found from a creek valley in a broad-leaved evergreen forest (Fig. <xref ref-type="fig" rid="F1">1</xref>) in 23 April, 2010 (according to personal communication with Zi-Wei Yin, in December, 2013). The stream is located in Hainan, Lingshui County, Diaoluoshan, ca. 935 m, <named-content xmlns:xlink="http://www.w3.org/1999/xlink" content-type="dwc:verbatimCoordinates" xlink:type="simple"><named-content content-type="geo-json" specific-use="{&#34;type&#34;:&#34;Point&#34;,&#34;coordinates&#34;:[100.870556,18.726667]}" xlink:type="simple">18°43'36"N, 100°52'14"E</named-content></named-content>. The fresh emerged adults (Fig. <xref ref-type="fig" rid="F2">6</xref>) have the pubescence white which becomes yellow afterwards (Figs <xref ref-type="fig" rid="F2">7–8</xref>), and becoming white again after pinned and dried.</p><fig id="F1" position="float" orientation="portrait"><label>Figures 1–5.</label><caption><p>
          <italic><tp:taxon-name><tp:taxon-name-part taxon-name-part-type="genus">Glenea</tp:taxon-name-part> <tp:taxon-name-part taxon-name-part-type="species">diversenotata</tp:taxon-name-part></tp:taxon-name></italic> Schwarzer, 1925 from Hainan, Diaoluoshan, taken in 2010.IV.23, by Zi-Wei Yin. <bold>1</bold> The broad-leaved forest located in Hainan, Diaoluoshan <bold>2–3</bold> A large decomposing log with <italic><tp:taxon-name><tp:taxon-name-part taxon-name-part-type="genus">Glenea</tp:taxon-name-part> <tp:taxon-name-part taxon-name-part-type="species">diversenotata</tp:taxon-name-part></tp:taxon-name></italic> Schwarzer, 1925 inside <bold>4</bold> Larva <bold>5</bold> Pupa.</p></caption><graphic xmlns:xlink="http://www.w3.org/1999/xlink" xlink:href="zookeys-586-135-g001.jpg" position="float" orientation="portrait" xlink:type="simple" id="oo_87475.jpg"/></fig><fig id="F2" position="float" orientation="portrait"><label>Figures 6–8.</label><caption><p>
          <italic><tp:taxon-name><tp:taxon-name-part taxon-name-part-type="genus">Glenea</tp:taxon-name-part> <tp:taxon-name-part taxon-name-part-type="species">diversenotata</tp:taxon-name-part></tp:taxon-name></italic> Schwarzer, 1925, adult, live pictures. <bold>6</bold> A fresh emerged adult from the log in fig. 2, from Hainan, Diaoluoshan, showing the white pubescence, taken in 2010.IV.23, by Zi-Wei Yin <bold>7</bold> An active adult from Hainan, Jianfengling, showing the yellow pubescence, taken in 2011.V.23, by Wen-Xuan Bi <bold>8</bold> An active adult from Taiwan, Dahanshan, showing the yellow pubescence, taken in 2010.VIII.29, by Yu-Long Lin.</p></caption><graphic xmlns:xlink="http://www.w3.org/1999/xlink" xlink:href="zookeys-586-135-g002.jpg" position="float" orientation="portrait" xlink:type="simple" id="oo_87476.jpg"/></fig><fig id="F3" position="float" orientation="portrait"><label>Figures 9–12.</label><caption><p>
          <italic><tp:taxon-name><tp:taxon-name-part taxon-name-part-type="genus">Glenea</tp:taxon-name-part></tp:taxon-name></italic> spp., <bold>a</bold> habitus, dorsal view <bold>b</bold> labels <bold>9</bold> <italic><tp:taxon-name><tp:taxon-name-part taxon-name-part-type="genus">Glenea</tp:taxon-name-part> <tp:taxon-name-part taxon-name-part-type="species">diversenotata</tp:taxon-name-part></tp:taxon-name></italic> Schwarzer, 1925, holotype, female, in <abbrev xmlns:xlink="http://www.w3.org/1999/xlink" content-type="institution" xlink:title="Senckenberg Deutsches Entomologisches Institut, Müncheberg, Germany" xlink:type="simple">SDEI</abbrev> (photographed by Nobuo Ohbayashi) <bold>10–11</bold> <italic><tp:taxon-name><tp:taxon-name-part taxon-name-part-type="genus">Glenea</tp:taxon-name-part> <tp:taxon-name-part taxon-name-part-type="species">lacteomaculata</tp:taxon-name-part></tp:taxon-name></italic> Schwarzer, 1925 <bold>10</bold> Lectotype, female, in <abbrev xmlns:xlink="http://www.w3.org/1999/xlink" content-type="institution" xlink:title="Senckenberg Deutsches Entomologisches Institut, Müncheberg, Germany" xlink:type="simple">SDEI</abbrev> (photographed by Nobuo Ohbayashi) <bold>11</bold> paralectotype, female, in <named-content xmlns:xlink="http://www.w3.org/1999/xlink" content-type="dwc:institutional_code" xlink:type="simple">SMF</named-content> (photographed by Mei-Ying Lin) <bold>12</bold> <italic><tp:taxon-name><tp:taxon-name-part taxon-name-part-type="genus">Glenea</tp:taxon-name-part> <tp:taxon-name-part taxon-name-part-type="species">quadriguttata</tp:taxon-name-part></tp:taxon-name></italic> Pic, 1926, lectotype, female, in <named-content xmlns:xlink="http://www.w3.org/1999/xlink" content-type="dwc:institutional_code" xlink:type="simple">MNHN</named-content> (photographed by Mei-Ying Lin). All pictures not to scale.</p></caption><graphic xmlns:xlink="http://www.w3.org/1999/xlink" xlink:href="zookeys-586-135-g003.jpg" position="float" orientation="portrait" xlink:type="simple" id="oo_87477.jpg"/></fig></tp:treatment-sec><ref-list><ref id="B9"><mixed-citation xmlns:xlink="http://www.w3.org/1999/xlink" xlink:type="simple">
          <person-group><name name-style="western"><surname>Gressitt</surname><given-names>JL</given-names></name></person-group> (<year>1951</year>) <article-title>Longicorn beetles of China.</article-title> In: <person-group><name name-style="western"><surname>Lepesme</surname><given-names>P</given-names></name></person-group> (<role>Ed.</role>) <source><tp:taxon-name><tp:taxon-name-part taxon-name-part-type="superfamily">Longicornia</tp:taxon-name-part></tp:taxon-name>, études et notes sur les longicornes</source>, <volume>Volume 2</volume>. <publisher-name>Paul Lechevalier</publisher-name>, <publisher-loc>Paris</publisher-loc>, <size units="page">667 pp</size>., 22 pls.</mixed-citation></ref><ref id="B4"><mixed-citation xmlns:xlink="http://www.w3.org/1999/xlink" xlink:type="simple">
          <person-group><name name-style="western"><surname>Breuning</surname><given-names>S</given-names></name></person-group> (<year>1956b</year>) <article-title>Revision der Gattung <italic><tp:taxon-name><tp:taxon-name-part taxon-name-part-type="genus">Glenea</tp:taxon-name-part></tp:taxon-name></italic> Newm. (1. Fortsetzung).</article-title> <source>Entomologischen Arbeiten aus dem Museum G. Frey, Tutzing bei München</source> <volume>7</volume>(<issue>2</issue>): <fpage>671</fpage>–<lpage>893</lpage>.</mixed-citation></ref><ref id="B5"><mixed-citation xmlns:xlink="http://www.w3.org/1999/xlink" xlink:type="simple">
          <person-group><name name-style="western"><surname>Breuning</surname><given-names>S</given-names></name></person-group> (<year>1966</year>) <source>Catalogue des Lamiaires du Monde (Col. Céramb.)</source>. <publisher-name>Verlag des Museums G. Frey</publisher-name>, <publisher-loc>Tutzing bei München</publisher-loc> (<issue>9</issue>): <fpage>659</fpage>–<lpage>765</lpage>.</mixed-citation></ref><ref id="B22"><mixed-citation xmlns:xlink="http://www.w3.org/1999/xlink" xlink:type="simple">
          <person-group><name name-style="western"><surname>Yu</surname><given-names>CK</given-names></name><name name-style="western"><surname>Nara</surname><given-names>H</given-names></name></person-group> (<year>1988</year>) <source>The Longicorn beetles of Taiwan.</source> <publisher-name>Muh-Sheng Museum of Entomology</publisher-name>, <publisher-loc>Taiwan</publisher-loc>, <size units="page">112 pp</size>.</mixed-citation></ref><ref id="B23"><mixed-citation xmlns:xlink="http://www.w3.org/1999/xlink" xlink:type="simple">
          <person-group><name name-style="western"><surname>Yu</surname><given-names>CK</given-names></name><name name-style="western"><surname>Nara</surname><given-names>H</given-names></name><name name-style="western"><surname>Chu</surname><given-names>YI</given-names></name></person-group> (<year>2002</year>) <source>The Longicorn beetles of Taiwan (new edition).</source> <publisher-name>Muh-Sheng Museum of Entomology</publisher-name>, <publisher-loc>Taiwan</publisher-loc>, <size units="page">151 pp</size>.</mixed-citation></ref><ref id="B16"><mixed-citation xmlns:xlink="http://www.w3.org/1999/xlink" xlink:type="simple">
          <person-group><name name-style="western"><surname>Löbl</surname><given-names>I</given-names></name><name name-style="western"><surname>Smetana</surname><given-names>A</given-names></name></person-group> (<year>2010</year>) <source>Catalogue of Palaearctic <tp:taxon-name><tp:taxon-name-part taxon-name-part-type="order">Coleoptera</tp:taxon-name-part></tp:taxon-name>. Vol. 6.</source> <publisher-name>Apollo Books</publisher-name>, <publisher-loc>Stenstrup</publisher-loc>, <size units="page">924 pp</size>.</mixed-citation></ref><ref id="B18"><mixed-citation xmlns:xlink="http://www.w3.org/1999/xlink" xlink:type="simple">
          <person-group><name name-style="western"><surname>Nakamura</surname><given-names>S</given-names></name><name name-style="western"><surname>Makihara</surname><given-names>H</given-names></name><name name-style="western"><surname>Saito</surname><given-names>A</given-names></name></person-group> (<year>1992</year>) <article-title>Check-list of Longicorn-Beetles of Taiwan.</article-title> <source>Miscellaneous Reports of the Hiwa Museum for Natural History, Shobara</source> (<issue>33</issue>): <fpage>1</fpage>–<lpage>111</lpage>.</mixed-citation></ref><ref id="B17"><mixed-citation xmlns:xlink="http://www.w3.org/1999/xlink" xlink:type="simple">
          <person-group><name name-style="western"><surname>Nakamura</surname><given-names>S</given-names></name><name name-style="western"><surname>Makihara</surname><given-names>H</given-names></name><name name-style="western"><surname>Kurihara</surname><given-names>T</given-names></name><name name-style="western"><surname>Yamasako</surname><given-names>J</given-names></name></person-group> (<year>2014</year>) <article-title>Check-list of Longicorn-beetles of Taiwan.</article-title> <source>Miscellaneous Reports of the Hiwa Museum for Natural History, Shobara</source> (<issue>55</issue>): <fpage>1</fpage>–<lpage>277</lpage>.</mixed-citation></ref><ref id="B10"><mixed-citation xmlns:xlink="http://www.w3.org/1999/xlink" xlink:type="simple">
          <person-group><name name-style="western"><surname>Hua</surname><given-names>LZ</given-names></name></person-group> (<year>2002</year>) <source>List of Chinese Insects</source>. <publisher-name>Zhongshan (Sun Yat-sen) University Press</publisher-name>, <publisher-loc>Guangzhou</publisher-loc>, <volume>2</volume>: <fpage>1</fpage>–<lpage>612</lpage>.</mixed-citation></ref><ref id="B2"><mixed-citation xmlns:xlink="http://www.w3.org/1999/xlink" xlink:type="simple">
          <person-group><name name-style="western"><surname>Behne</surname><given-names>L</given-names></name><name name-style="western"><surname>Gaedike</surname><given-names>H</given-names></name></person-group> (<year>2013</year>) <article-title>Katalog der in den Sammlungen des Senckenberg Deutschen Entomologischen Instituts aufbewahrten Typen – <tp:taxon-name><tp:taxon-name-part taxon-name-part-type="order">Coleoptera</tp:taxon-name-part></tp:taxon-name>: <tp:taxon-name><tp:taxon-name-part taxon-name-part-type="family">Cerambycidae</tp:taxon-name-part></tp:taxon-name>.</article-title> <source>Contributions to Entomology: Beiträge zur Entomologie</source> <volume>63</volume>(<issue>1</issue>): <fpage>169</fpage>–<lpage>198</lpage>.</mixed-citation></ref><ref id="B12"><mixed-citation xmlns:xlink="http://www.w3.org/1999/xlink" xlink:type="simple">
          <person-group><name name-style="western"><surname>Hua</surname><given-names>LZ</given-names></name><name name-style="western"><surname>Nara</surname><given-names>H</given-names></name><name name-style="western"><surname>Samuelson</surname><given-names>GA</given-names></name><name name-style="western"><surname>Lingafelter</surname><given-names>SW</given-names></name></person-group> (<year>2009</year>) <source>Iconography of Chinese Longicorn Beetles (1406 species) in Color</source>. <publisher-name>Sun Yat-sen University Press</publisher-name>, <publisher-loc>Guangzhou</publisher-loc>, <size units="page">474 pp</size>, 125 pls.</mixed-citation></ref><ref id="B13"><mixed-citation xmlns:xlink="http://www.w3.org/1999/xlink" xlink:type="simple">
          <person-group><name name-style="western"><surname>Lin</surname><given-names>MY</given-names></name></person-group> (<year>2015a</year>) <source>A Photographic Guide to Longhorn Beetles of China.</source> <publisher-name>Chongqing University Publishing house</publisher-name>, <publisher-loc>Chongqing</publisher-loc>, <size units="page">227 pp</size>.</mixed-citation></ref><ref id="B14"><mixed-citation xmlns:xlink="http://www.w3.org/1999/xlink" xlink:type="simple">
          <person-group><name name-style="western"><surname>Lin</surname><given-names>MY</given-names></name></person-group> (<year>2015b</year>) <source>Album of Type Specimens of Longhorn Beetles Deposited in National Zoological Museum of China.</source> <publisher-name>Henan Science and Technology Press</publisher-name>, <publisher-loc>Zhengzhou</publisher-loc>, <size units="page">374 pp</size>.</mixed-citation></ref><ref id="B15"><mixed-citation xmlns:xlink="http://www.w3.org/1999/xlink" xlink:type="simple">
          <person-group><name name-style="western"><surname>Lin</surname><given-names>MY</given-names></name><name name-style="western"><surname>Yang</surname><given-names>XK</given-names></name></person-group> (<year>2011</year>) <article-title><italic><tp:taxon-name><tp:taxon-name-part taxon-name-part-type="genus">Glenea</tp:taxon-name-part> <tp:taxon-name-part taxon-name-part-type="species">coomani</tp:taxon-name-part></tp:taxon-name></italic> Pic, 1926 and its related species of South China with description of a new species.</article-title> <source>ZooKeys</source> <volume>153</volume>: <fpage>57</fpage>–<lpage>71</lpage>. doi: <ext-link xlink:type="simple" ext-link-type="doi" xlink:href="10.3897/zookeys.153.2106">10.3897/zookeys.153.2106</ext-link></mixed-citation></ref></ref-list></tp:taxon-treatment>
