# Supplementary material for: Taxonomic notes relating to Glenea diversenotata Schwarzer and G. quadriguttata Pic (Coleoptera, Cerambycidae, Lamiinae)
Source: Zookeys. 2016 May 4;(586):135–44. doi: 10.3897/zookeys.586.7423 (PMC4857033; doi:10.3897/zookeys.586.7423)
Supplement: XML Treatment for Glenea tonkinea [file zookeys.586.7423-treatment2.xml]

<!DOCTYPE tp:taxon-treatment
  PUBLIC "-//TaxonX//DTD Taxonomic Treatment Publishing DTD v0 20100105//EN" "tax-treatment-NSO.dtd">
<tp:taxon-treatment xmlns:tp="http://www.plazi.org/taxpub"><tp:treatment-meta><kwd-group><label>Taxon classification</label><kwd><named-content content-type="kingdom">Animalia</named-content></kwd><kwd><named-content content-type="order">Coleoptera</named-content></kwd><kwd><named-content content-type="family">Cerambycidae</named-content></kwd></kwd-group><mixed-citation publication-type="journal"><person-group><name><surname>Lin</surname><given-names>Mei-Ying</given-names></name><name><surname>Lingafelter</surname><given-names>Steven W.</given-names></name></person-group><article-title>Taxonomic notes relating to <italic><tp:taxon-name><tp:taxon-name-part taxon-name-part-type="genus">Glenea</tp:taxon-name-part> <tp:taxon-name-part taxon-name-part-type="species">diversenotata</tp:taxon-name-part></tp:taxon-name></italic> Schwarzer and <italic><tp:taxon-name><tp:taxon-name-part taxon-name-part-type="genus">G.</tp:taxon-name-part> <tp:taxon-name-part taxon-name-part-type="species">quadriguttata</tp:taxon-name-part></tp:taxon-name></italic> Pic (<tp:taxon-name><tp:taxon-name-part taxon-name-part-type="order">Coleoptera</tp:taxon-name-part></tp:taxon-name>, <tp:taxon-name><tp:taxon-name-part taxon-name-part-type="family">Cerambycidae</tp:taxon-name-part></tp:taxon-name>, <tp:taxon-name><tp:taxon-name-part taxon-name-part-type="subfamily">Lamiinae</tp:taxon-name-part></tp:taxon-name>)</article-title><source>Zookeys</source><day>4</day><month>5</month><year>2016</year><volume>2016</volume><issue>586</issue><fpage>135</fpage><lpage>144</lpage><pub-id pub-id-type="doi">10.3897/zookeys.586.7423</pub-id></mixed-citation></tp:treatment-meta><tp:nomenclature><tp:taxon-name>
            <tp:taxon-name-part taxon-name-part-type="genus">Glenea</tp:taxon-name-part>
            <tp:taxon-name-part taxon-name-part-type="species">tonkinea</tp:taxon-name-part>
          </tp:taxon-name><tp:taxon-authority>Aurivillius, 1925</tp:taxon-authority><tp:nomenclature-citation-list><tp:nomenclature-citation><tp:taxon-name><tp:taxon-name-part taxon-name-part-type="genus">Glenea</tp:taxon-name-part> <tp:taxon-name-part taxon-name-part-type="species">tonkinea</tp:taxon-name-part></tp:taxon-name><comment> Aurivillius, 1925: 521, fig. 160. Type locality: Vietnam, Tonkin, Hoa Binh. Type depository: <named-content xmlns:xlink="http://www.w3.org/1999/xlink" content-type="dwc:institutional_code" xlink:type="simple">MNHN</named-content>.</comment></tp:nomenclature-citation><tp:nomenclature-citation><tp:taxon-name><tp:taxon-name-part taxon-name-part-type="genus">Glenea</tp:taxon-name-part>
              </tp:taxon-name><comment> (<italic>s. str.</italic>) <tp:taxon-name><tp:taxon-name-part taxon-name-part-type="species">tonkinea</tp:taxon-name-part></tp:taxon-name>; <xref ref-type="bibr" rid="B9">Gressitt 1951</xref>: 580.</comment></tp:nomenclature-citation><tp:nomenclature-citation><tp:taxon-name><tp:taxon-name-part taxon-name-part-type="genus">Glenea</tp:taxon-name-part> (<tp:taxon-name-part taxon-name-part-type="subgenus">Glenea</tp:taxon-name-part>) <tp:taxon-name-part taxon-name-part-type="species">tonkinea</tp:taxon-name-part> <tp:taxon-name-part taxon-name-part-type="infraspecific-rank">m.</tp:taxon-name-part> <tp:taxon-name-part taxon-name-part-type="form">basirufofemorata</tp:taxon-name-part></tp:taxon-name><comment> Breuning, 1956a: 698; <xref ref-type="bibr" rid="B4">Breuning 1956b</xref>: 743; <xref ref-type="bibr" rid="B5">Breuning 1966</xref>: 689.</comment></tp:nomenclature-citation><tp:nomenclature-citation><tp:taxon-name><tp:taxon-name-part taxon-name-part-type="genus">Glenea</tp:taxon-name-part> (<tp:taxon-name-part taxon-name-part-type="subgenus">Glenea</tp:taxon-name-part>) <tp:taxon-name-part taxon-name-part-type="species">tonkinea</tp:taxon-name-part></tp:taxon-name><comment>; <xref ref-type="bibr" rid="B5">Breuning 1966</xref>: 689.</comment></tp:nomenclature-citation><tp:nomenclature-citation><tp:taxon-name><tp:taxon-name-part taxon-name-part-type="genus">Glenea</tp:taxon-name-part> (<tp:taxon-name-part taxon-name-part-type="subgenus">Glenea</tp:taxon-name-part>) <tp:taxon-name-part taxon-name-part-type="species">tonkinea</tp:taxon-name-part> <tp:taxon-name-part taxon-name-part-type="infraspecific-rank">m.</tp:taxon-name-part> <tp:taxon-name-part taxon-name-part-type="form">apicetruncata</tp:taxon-name-part></tp:taxon-name><comment> Breuning, 1956b: 743; <xref ref-type="bibr" rid="B5">Breuning 1966</xref>: 689.</comment></tp:nomenclature-citation><tp:nomenclature-citation><tp:taxon-name><tp:taxon-name-part taxon-name-part-type="genus">Glenea</tp:taxon-name-part> (<tp:taxon-name-part taxon-name-part-type="subgenus">Glenea</tp:taxon-name-part>) <tp:taxon-name-part taxon-name-part-type="species">tonkinea</tp:taxon-name-part></tp:taxon-name><comment>; <xref ref-type="bibr" rid="B18">Nakamura, Makihara, Saito, 1992</xref>: 104; <xref ref-type="bibr" rid="B17">Nakamura et al. 2014</xref>: 175.</comment></tp:nomenclature-citation><tp:nomenclature-citation><tp:taxon-name><tp:taxon-name-part taxon-name-part-type="genus">Glenea</tp:taxon-name-part> <tp:taxon-name-part taxon-name-part-type="species">tonkinea</tp:taxon-name-part> <tp:taxon-name-part taxon-name-part-type="subspecies">tonkinea</tp:taxon-name-part></tp:taxon-name><comment>; <xref ref-type="bibr" rid="B11">Hua, Nara and Yu 1993</xref>: 165, 297, pl. XXII, fig. 370b; <xref ref-type="bibr" rid="B10">Hua 2002</xref>: 210; <xref ref-type="bibr" rid="B12">Hua et al. 2009</xref>, 219, 360, pl. LXXXIV, fig. 967.</comment></tp:nomenclature-citation><tp:nomenclature-citation><tp:taxon-name><tp:taxon-name-part taxon-name-part-type="genus">Glenea</tp:taxon-name-part> (<tp:taxon-name-part taxon-name-part-type="subgenus">Glenea</tp:taxon-name-part>) <tp:taxon-name-part taxon-name-part-type="species">tonkinea</tp:taxon-name-part> <tp:taxon-name-part taxon-name-part-type="subspecies">tonkinea</tp:taxon-name-part></tp:taxon-name><comment>; <xref ref-type="bibr" rid="B16">Löbl and Smetana 2010</xref>: 327.</comment></tp:nomenclature-citation><tp:nomenclature-citation><tp:taxon-name><tp:taxon-name-part taxon-name-part-type="genus">Glenea</tp:taxon-name-part> <tp:taxon-name-part taxon-name-part-type="species">tonkinea</tp:taxon-name-part></tp:taxon-name><comment>; <xref ref-type="bibr" rid="B15">Lin and Yang 2011</xref>: 67, figs 30–33.</comment></tp:nomenclature-citation></tp:nomenclature-citation-list></tp:nomenclature><tp:treatment-sec sec-type="Remarks"><title>Remarks.</title><p>The record from Taiwan (<xref ref-type="bibr" rid="B18">Nakamura, Makihara, Saito, 1992</xref>; <xref ref-type="bibr" rid="B10">Hua 2002</xref>; <xref ref-type="bibr" rid="B16">Löbl and Smetana 2010</xref>; <xref ref-type="bibr" rid="B17">Nakamura et al. 2014</xref>) is doubtful. This taxon was not mentioned in the four volumes of Taiwanese fauna book (<xref ref-type="bibr" rid="B22">Yu and Nara 1988</xref>; <xref ref-type="bibr" rid="B23">Yu, Nara and Chu 2002</xref>; <xref ref-type="bibr" rid="B6">Chou 2004</xref>, <xref ref-type="bibr" rid="B7">2008</xref>).</p></tp:treatment-sec><tp:treatment-sec sec-type="Distribution"><title>Distribution.</title><p>China (Guangdong, Hainan, Guangxi, Taiwan?); Vietnam (Tonkin), Myanmar.</p></tp:treatment-sec><ref-list><ref id="B9"><mixed-citation xmlns:xlink="http://www.w3.org/1999/xlink" xlink:type="simple">
          <person-group><name name-style="western"><surname>Gressitt</surname><given-names>JL</given-names></name></person-group> (<year>1951</year>) <article-title>Longicorn beetles of China.</article-title> In: <person-group><name name-style="western"><surname>Lepesme</surname><given-names>P</given-names></name></person-group> (<role>Ed.</role>) <source><tp:taxon-name><tp:taxon-name-part taxon-name-part-type="superfamily">Longicornia</tp:taxon-name-part></tp:taxon-name>, études et notes sur les longicornes</source>, <volume>Volume 2</volume>. <publisher-name>Paul Lechevalier</publisher-name>, <publisher-loc>Paris</publisher-loc>, <size units="page">667 pp</size>., 22 pls.</mixed-citation></ref><ref id="B4"><mixed-citation xmlns:xlink="http://www.w3.org/1999/xlink" xlink:type="simple">
          <person-group><name name-style="western"><surname>Breuning</surname><given-names>S</given-names></name></person-group> (<year>1956b</year>) <article-title>Revision der Gattung <italic><tp:taxon-name><tp:taxon-name-part taxon-name-part-type="genus">Glenea</tp:taxon-name-part></tp:taxon-name></italic> Newm. (1. Fortsetzung).</article-title> <source>Entomologischen Arbeiten aus dem Museum G. Frey, Tutzing bei München</source> <volume>7</volume>(<issue>2</issue>): <fpage>671</fpage>–<lpage>893</lpage>.</mixed-citation></ref><ref id="B5"><mixed-citation xmlns:xlink="http://www.w3.org/1999/xlink" xlink:type="simple">
          <person-group><name name-style="western"><surname>Breuning</surname><given-names>S</given-names></name></person-group> (<year>1966</year>) <source>Catalogue des Lamiaires du Monde (Col. Céramb.)</source>. <publisher-name>Verlag des Museums G. Frey</publisher-name>, <publisher-loc>Tutzing bei München</publisher-loc> (<issue>9</issue>): <fpage>659</fpage>–<lpage>765</lpage>.</mixed-citation></ref><ref id="B18"><mixed-citation xmlns:xlink="http://www.w3.org/1999/xlink" xlink:type="simple">
          <person-group><name name-style="western"><surname>Nakamura</surname><given-names>S</given-names></name><name name-style="western"><surname>Makihara</surname><given-names>H</given-names></name><name name-style="western"><surname>Saito</surname><given-names>A</given-names></name></person-group> (<year>1992</year>) <article-title>Check-list of Longicorn-Beetles of Taiwan.</article-title> <source>Miscellaneous Reports of the Hiwa Museum for Natural History, Shobara</source> (<issue>33</issue>): <fpage>1</fpage>–<lpage>111</lpage>.</mixed-citation></ref><ref id="B17"><mixed-citation xmlns:xlink="http://www.w3.org/1999/xlink" xlink:type="simple">
          <person-group><name name-style="western"><surname>Nakamura</surname><given-names>S</given-names></name><name name-style="western"><surname>Makihara</surname><given-names>H</given-names></name><name name-style="western"><surname>Kurihara</surname><given-names>T</given-names></name><name name-style="western"><surname>Yamasako</surname><given-names>J</given-names></name></person-group> (<year>2014</year>) <article-title>Check-list of Longicorn-beetles of Taiwan.</article-title> <source>Miscellaneous Reports of the Hiwa Museum for Natural History, Shobara</source> (<issue>55</issue>): <fpage>1</fpage>–<lpage>277</lpage>.</mixed-citation></ref><ref id="B11"><mixed-citation xmlns:xlink="http://www.w3.org/1999/xlink" xlink:type="simple">
          <person-group><name name-style="western"><surname>Hua</surname><given-names>LZ</given-names></name><name name-style="western"><surname>Nara</surname><given-names>H</given-names></name><name name-style="western"><surname>Yu</surname><given-names>CK</given-names></name></person-group> (<year>1993</year>) <source>Longicorn Beetles of Hainan &amp; Guangdong</source>. <publisher-name>Muh-Sheng Museum of Entomology</publisher-name>, <publisher-loc>Taiwan</publisher-loc>, <size units="page">320 pp</size>, 24 pls.</mixed-citation></ref><ref id="B10"><mixed-citation xmlns:xlink="http://www.w3.org/1999/xlink" xlink:type="simple">
          <person-group><name name-style="western"><surname>Hua</surname><given-names>LZ</given-names></name></person-group> (<year>2002</year>) <source>List of Chinese Insects</source>. <publisher-name>Zhongshan (Sun Yat-sen) University Press</publisher-name>, <publisher-loc>Guangzhou</publisher-loc>, <volume>2</volume>: <fpage>1</fpage>–<lpage>612</lpage>.</mixed-citation></ref><ref id="B12"><mixed-citation xmlns:xlink="http://www.w3.org/1999/xlink" xlink:type="simple">
          <person-group><name name-style="western"><surname>Hua</surname><given-names>LZ</given-names></name><name name-style="western"><surname>Nara</surname><given-names>H</given-names></name><name name-style="western"><surname>Samuelson</surname><given-names>GA</given-names></name><name name-style="western"><surname>Lingafelter</surname><given-names>SW</given-names></name></person-group> (<year>2009</year>) <source>Iconography of Chinese Longicorn Beetles (1406 species) in Color</source>. <publisher-name>Sun Yat-sen University Press</publisher-name>, <publisher-loc>Guangzhou</publisher-loc>, <size units="page">474 pp</size>, 125 pls.</mixed-citation></ref><ref id="B16"><mixed-citation xmlns:xlink="http://www.w3.org/1999/xlink" xlink:type="simple">
          <person-group><name name-style="western"><surname>Löbl</surname><given-names>I</given-names></name><name name-style="western"><surname>Smetana</surname><given-names>A</given-names></name></person-group> (<year>2010</year>) <source>Catalogue of Palaearctic <tp:taxon-name><tp:taxon-name-part taxon-name-part-type="order">Coleoptera</tp:taxon-name-part></tp:taxon-name>. Vol. 6.</source> <publisher-name>Apollo Books</publisher-name>, <publisher-loc>Stenstrup</publisher-loc>, <size units="page">924 pp</size>.</mixed-citation></ref><ref id="B15"><mixed-citation xmlns:xlink="http://www.w3.org/1999/xlink" xlink:type="simple">
          <person-group><name name-style="western"><surname>Lin</surname><given-names>MY</given-names></name><name name-style="western"><surname>Yang</surname><given-names>XK</given-names></name></person-group> (<year>2011</year>) <article-title><italic><tp:taxon-name><tp:taxon-name-part taxon-name-part-type="genus">Glenea</tp:taxon-name-part> <tp:taxon-name-part taxon-name-part-type="species">coomani</tp:taxon-name-part></tp:taxon-name></italic> Pic, 1926 and its related species of South China with description of a new species.</article-title> <source>ZooKeys</source> <volume>153</volume>: <fpage>57</fpage>–<lpage>71</lpage>. doi: <ext-link xlink:type="simple" ext-link-type="doi" xlink:href="10.3897/zookeys.153.2106">10.3897/zookeys.153.2106</ext-link></mixed-citation></ref><ref id="B22"><mixed-citation xmlns:xlink="http://www.w3.org/1999/xlink" xlink:type="simple">
          <person-group><name name-style="western"><surname>Yu</surname><given-names>CK</given-names></name><name name-style="western"><surname>Nara</surname><given-names>H</given-names></name></person-group> (<year>1988</year>) <source>The Longicorn beetles of Taiwan.</source> <publisher-name>Muh-Sheng Museum of Entomology</publisher-name>, <publisher-loc>Taiwan</publisher-loc>, <size units="page">112 pp</size>.</mixed-citation></ref><ref id="B23"><mixed-citation xmlns:xlink="http://www.w3.org/1999/xlink" xlink:type="simple">
          <person-group><name name-style="western"><surname>Yu</surname><given-names>CK</given-names></name><name name-style="western"><surname>Nara</surname><given-names>H</given-names></name><name name-style="western"><surname>Chu</surname><given-names>YI</given-names></name></person-group> (<year>2002</year>) <source>The Longicorn beetles of Taiwan (new edition).</source> <publisher-name>Muh-Sheng Museum of Entomology</publisher-name>, <publisher-loc>Taiwan</publisher-loc>, <size units="page">151 pp</size>.</mixed-citation></ref><ref id="B6"><mixed-citation xmlns:xlink="http://www.w3.org/1999/xlink" xlink:type="simple">
          <person-group><name name-style="western"><surname>Chou</surname><given-names>WI</given-names></name></person-group> (<year>2004</year>) <source>The Atlas of Taiwanese <tp:taxon-name><tp:taxon-name-part taxon-name-part-type="family">Cerambycidae</tp:taxon-name-part></tp:taxon-name></source>. <publisher-name>Owl Publishing House</publisher-name>, <publisher-loc>Taipei</publisher-loc>, <size units="page">408 pp</size>.</mixed-citation></ref><ref id="B7"><mixed-citation xmlns:xlink="http://www.w3.org/1999/xlink" xlink:type="simple">
          <person-group><name name-style="western"><surname>Chou</surname><given-names>WI</given-names></name></person-group> (<year>2008</year>) <source>The Atlas of Taiwanese <tp:taxon-name><tp:taxon-name-part taxon-name-part-type="family">Cerambycidae</tp:taxon-name-part></tp:taxon-name> (second edition).</source> <publisher-name>Owl Publishing House</publisher-name>, <publisher-loc>Taipei</publisher-loc>, <size units="page">408 pp</size>.</mixed-citation></ref></ref-list></tp:taxon-treatment>
