# Supplementary material for: Taxonomic notes relating to Glenea diversenotata Schwarzer and G. quadriguttata Pic (Coleoptera, Cerambycidae, Lamiinae)
Source: Zookeys. 2016 May 4;(586):135–44. doi: 10.3897/zookeys.586.7423 (PMC4857033; doi:10.3897/zookeys.586.7423)
Supplement: XML Treatment for Glenea lacteomaculata [file zookeys.586.7423-treatment3.xml]

<!DOCTYPE tp:taxon-treatment
  PUBLIC "-//TaxonX//DTD Taxonomic Treatment Publishing DTD v0 20100105//EN" "tax-treatment-NSO.dtd">
<tp:taxon-treatment xmlns:tp="http://www.plazi.org/taxpub"><tp:treatment-meta><kwd-group><label>Taxon classification</label><kwd><named-content content-type="kingdom">Animalia</named-content></kwd><kwd><named-content content-type="order">Coleoptera</named-content></kwd><kwd><named-content content-type="family">Cerambycidae</named-content></kwd></kwd-group><mixed-citation publication-type="journal"><person-group><name><surname>Lin</surname><given-names>Mei-Ying</given-names></name><name><surname>Lingafelter</surname><given-names>Steven W.</given-names></name></person-group><article-title>Taxonomic notes relating to <italic><tp:taxon-name><tp:taxon-name-part taxon-name-part-type="genus">Glenea</tp:taxon-name-part> <tp:taxon-name-part taxon-name-part-type="species">diversenotata</tp:taxon-name-part></tp:taxon-name></italic> Schwarzer and <italic><tp:taxon-name><tp:taxon-name-part taxon-name-part-type="genus">G.</tp:taxon-name-part> <tp:taxon-name-part taxon-name-part-type="species">quadriguttata</tp:taxon-name-part></tp:taxon-name></italic> Pic (<tp:taxon-name><tp:taxon-name-part taxon-name-part-type="order">Coleoptera</tp:taxon-name-part></tp:taxon-name>, <tp:taxon-name><tp:taxon-name-part taxon-name-part-type="family">Cerambycidae</tp:taxon-name-part></tp:taxon-name>, <tp:taxon-name><tp:taxon-name-part taxon-name-part-type="subfamily">Lamiinae</tp:taxon-name-part></tp:taxon-name>)</article-title><source>Zookeys</source><day>4</day><month>5</month><year>2016</year><volume>2016</volume><issue>586</issue><fpage>135</fpage><lpage>144</lpage><pub-id pub-id-type="doi">10.3897/zookeys.586.7423</pub-id></mixed-citation></tp:treatment-meta><tp:nomenclature><tp:taxon-name>
            <tp:taxon-name-part taxon-name-part-type="genus">Glenea</tp:taxon-name-part>
            <tp:taxon-name-part taxon-name-part-type="species">lacteomaculata</tp:taxon-name-part>
          </tp:taxon-name><tp:taxon-authority>Schwarzer, 1925</tp:taxon-authority><tp:taxon-status xmlns:xlink="http://www.w3.org/1999/xlink" xlink:type="simple">lectotype designation</tp:taxon-status><tp:nomenclature-citation-list><tp:nomenclature-citation><tp:taxon-name><tp:taxon-name-part taxon-name-part-type="genus">Glenea</tp:taxon-name-part> <tp:taxon-name-part taxon-name-part-type="species">lacteomaculata</tp:taxon-name-part></tp:taxon-name><comment> Schwarzer, 1925: 151. Type locality: China, Taiwan, Kosempo, Sokutsu. Type depository: <abbrev xmlns:xlink="http://www.w3.org/1999/xlink" content-type="institution" xlink:title="Senckenberg Deutsches Entomologisches Institut, Müncheberg, Germany" xlink:type="simple">SDEI</abbrev>.</comment></tp:nomenclature-citation><!--PageBreak--><tp:nomenclature-citation><tp:taxon-name><tp:taxon-name-part taxon-name-part-type="genus">Glenea</tp:taxon-name-part></tp:taxon-name><comment> (<italic>s. str.</italic>) <tp:taxon-name><tp:taxon-name-part taxon-name-part-type="species">lacteomaculata</tp:taxon-name-part></tp:taxon-name>; <xref ref-type="bibr" rid="B9">Gressitt 1951</xref>: 575.</comment></tp:nomenclature-citation><tp:nomenclature-citation><tp:taxon-name><tp:taxon-name-part taxon-name-part-type="genus">Glenea</tp:taxon-name-part> (<tp:taxon-name-part taxon-name-part-type="subgenus">Glenea</tp:taxon-name-part>) <tp:taxon-name-part taxon-name-part-type="species">lacteomaculata</tp:taxon-name-part></tp:taxon-name><comment>; <xref ref-type="bibr" rid="B4">Breuning 1956b</xref>: 743; <xref ref-type="bibr" rid="B5">Breuning 1966</xref>: 689; <xref ref-type="bibr" rid="B22">Yu and Nara 1988</xref>: 45, 92, pl. 20, fig. 18; <xref ref-type="bibr" rid="B23">Yu, Nara and Chu 2002</xref>: 68, 119, pl. 25, fig. 10.</comment></tp:nomenclature-citation><tp:nomenclature-citation><tp:taxon-name><tp:taxon-name-part taxon-name-part-type="genus">Glenea</tp:taxon-name-part> (<tp:taxon-name-part taxon-name-part-type="subgenus">Glenea</tp:taxon-name-part>) <tp:taxon-name-part taxon-name-part-type="species">lacteomaculata</tp:taxon-name-part></tp:taxon-name><comment>; <xref ref-type="bibr" rid="B23">Nakamura, Makihara, Saito, 1992</xref>: 105; <xref ref-type="bibr" rid="B17">Nakamura et al. 2014</xref>: 174.</comment></tp:nomenclature-citation><tp:nomenclature-citation><tp:taxon-name><tp:taxon-name-part taxon-name-part-type="genus">Glenea</tp:taxon-name-part> <tp:taxon-name-part taxon-name-part-type="species">lacteomaculata</tp:taxon-name-part></tp:taxon-name><comment>; <xref ref-type="bibr" rid="B10">Hua 2002</xref>: 210; <xref ref-type="bibr" rid="B12">Hua et al. 2009</xref>, 216, 358, pl. LXXXII, fig. 939.</comment></tp:nomenclature-citation><tp:nomenclature-citation><tp:taxon-name><tp:taxon-name-part taxon-name-part-type="genus">Glenea</tp:taxon-name-part> (<tp:taxon-name-part taxon-name-part-type="subgenus">Glenea</tp:taxon-name-part>) <tp:taxon-name-part taxon-name-part-type="species">lacteomaculata</tp:taxon-name-part> <tp:taxon-name-part taxon-name-part-type="subspecies">lacteomaculata</tp:taxon-name-part></tp:taxon-name><comment>; <xref ref-type="bibr" rid="B16">Löbl and Smetana 2010</xref>: 325; <xref ref-type="bibr" rid="B8">Danilevsky 2013</xref>: 201.</comment></tp:nomenclature-citation><tp:nomenclature-citation><tp:taxon-name><tp:taxon-name-part taxon-name-part-type="genus">Glenea</tp:taxon-name-part> <tp:taxon-name-part taxon-name-part-type="species">lacteomaculata</tp:taxon-name-part></tp:taxon-name><comment>; <xref ref-type="bibr" rid="B15">Lin and Yang 2011</xref>: 65, fig. 24; <xref ref-type="bibr" rid="B2">Behne and Gaedike 2013</xref>: 183.</comment></tp:nomenclature-citation></tp:nomenclature-citation-list></tp:nomenclature><tp:treatment-sec sec-type="Remarks"><title>Remarks.</title><p>
            <xref ref-type="bibr" rid="B15">Lin and Yang (2011)</xref> were unable to define <italic><tp:taxon-name><tp:taxon-name-part taxon-name-part-type="genus">Glenea</tp:taxon-name-part> <tp:taxon-name-part taxon-name-part-type="species">lacteomaculata</tp:taxon-name-part></tp:taxon-name></italic> Schwarzer, 1925. Subsequently, the first author examined a photograph of a syntype of <italic><tp:taxon-name><tp:taxon-name-part taxon-name-part-type="genus">Glenea</tp:taxon-name-part> <tp:taxon-name-part taxon-name-part-type="species">lacteomaculata</tp:taxon-name-part></tp:taxon-name></italic> <!--PageBreak-->(taken by Nobuo Ohbayashi, Japan). Comparing that photograph with another of <italic><tp:taxon-name><tp:taxon-name-part taxon-name-part-type="genus">Glenea</tp:taxon-name-part> <tp:taxon-name-part taxon-name-part-type="species">quadriguttata</tp:taxon-name-part></tp:taxon-name></italic> Pic, 1926, it is possible to conclude that the latter must be elevated to species. <xref ref-type="bibr" rid="B10">Hua (2002)</xref> indexed Taiwan and Guangxi and this was followed by <xref ref-type="bibr" rid="B16">Löbl and Smetana (2010)</xref>. However, the specimens from Guangxi should be <italic><tp:taxon-name><tp:taxon-name-part taxon-name-part-type="genus">Glenea</tp:taxon-name-part> <tp:taxon-name-part taxon-name-part-type="species">quadriguttata</tp:taxon-name-part></tp:taxon-name></italic> Pic, 1926 (<xref ref-type="bibr" rid="B15">Lin and Yang 2011</xref>) and only Taiwan was the known locality of <italic><tp:taxon-name><tp:taxon-name-part taxon-name-part-type="genus">Glenea</tp:taxon-name-part> <tp:taxon-name-part taxon-name-part-type="species">lacteomaculata</tp:taxon-name-part></tp:taxon-name></italic> Schwarzer, 1925.</p></tp:treatment-sec><tp:treatment-sec sec-type="Distribution"><title>Distribution.</title><p>China: Taiwan.</p></tp:treatment-sec><tp:treatment-sec sec-type="Lectotype designation"><title>Lectotype designation.</title><p>According to the original description (<xref ref-type="bibr" rid="B20">Schwarzer 1925</xref>), there were multiple type specimens. The syntypes were deposited in <abbrev xmlns:xlink="http://www.w3.org/1999/xlink" content-type="institution" xlink:title="Senckenberg Deutsches Entomologisches Institut, Müncheberg, Germany" xlink:type="simple">SDEI</abbrev> and <named-content xmlns:xlink="http://www.w3.org/1999/xlink" content-type="dwc:institutional_code" xlink:type="simple">SMF</named-content>. In order to fix the species concept and ensure universal and consistent interpretation of this species, we designate the female specimen in <abbrev xmlns:xlink="http://www.w3.org/1999/xlink" content-type="institution" xlink:title="Senckenberg Deutsches Entomologisches Institut, Müncheberg, Germany" xlink:type="simple">SDEI</abbrev> as the lectotype (Fig. <xref ref-type="fig" rid="F3">10a, b</xref>), the female in <named-content xmlns:xlink="http://www.w3.org/1999/xlink" content-type="dwc:institutional_code" xlink:type="simple">SMF</named-content> (Fig. <xref ref-type="fig" rid="F3">11a, b</xref>) and another one with same collecting data to the lectotype (<xref ref-type="bibr" rid="B2">Behne and Gaedike 2013</xref>) as the paralectotypes of <italic><tp:taxon-name><tp:taxon-name-part taxon-name-part-type="genus">Glenea</tp:taxon-name-part> <tp:taxon-name-part taxon-name-part-type="species">lacteomaculata</tp:taxon-name-part></tp:taxon-name></italic> Schwarzer, 1925. Though the female in <named-content xmlns:xlink="http://www.w3.org/1999/xlink" content-type="dwc:institutional_code" xlink:type="simple">SMF</named-content> is in better condition than the female with antennae mostly lost in <abbrev xmlns:xlink="http://www.w3.org/1999/xlink" content-type="institution" xlink:title="Senckenberg Deutsches Entomologisches Institut, Müncheberg, Germany" xlink:type="simple">SDEI</abbrev>, we pick up the <abbrev xmlns:xlink="http://www.w3.org/1999/xlink" content-type="institution" xlink:title="Senckenberg Deutsches Entomologisches Institut, Müncheberg, Germany" xlink:type="simple">SDEI</abbrev> one as lectotype according to ICZN Recommendation 74D. The majority of Schwarzer’s types collected by Hans Sauter is contained in <abbrev xmlns:xlink="http://www.w3.org/1999/xlink" content-type="institution" xlink:title="Senckenberg Deutsches Entomologisches Institut, Müncheberg, Germany" xlink:type="simple">SDEI</abbrev> (listed by <xref ref-type="bibr" rid="B2">Behne and Gaedike 2013</xref>; Stephan Blank and Junsuke Yamasako, personal communication in November, 2015). The lectotype has the following labels: “Sokutsu/ Formosa/ H. Sauter 1912” printed, “7.VI.” printed, “<tp:taxon-name><tp:taxon-name-part taxon-name-part-type="genus">Glenea</tp:taxon-name-part> <tp:taxon-name-part taxon-name-part-type="species">lacteomaculata</tp:taxon-name-part></tp:taxon-name> / Cotype! Schwarzer” handwritten, “Syntypus” printed on red label, “DEI <tp:taxon-name><tp:taxon-name-part taxon-name-part-type="order">Coleoptera</tp:taxon-name-part></tp:taxon-name> # 200572” printed on white label. And a lectotype label will be added by the managers in <abbrev xmlns:xlink="http://www.w3.org/1999/xlink" content-type="institution" xlink:title="Senckenberg Deutsches Entomologisches Institut, Müncheberg, Germany" xlink:type="simple">SDEI</abbrev> after this paper.</p></tp:treatment-sec><tp:treatment-sec><!--Section generated to contain objects referenced in tp:taxon-treatment.--><fig id="F3" position="float" orientation="portrait"><label>Figures 9–12.</label><caption><p>
          <italic><tp:taxon-name><tp:taxon-name-part taxon-name-part-type="genus">Glenea</tp:taxon-name-part></tp:taxon-name></italic> spp., <bold>a</bold> habitus, dorsal view <bold>b</bold> labels <bold>9</bold> <italic><tp:taxon-name><tp:taxon-name-part taxon-name-part-type="genus">Glenea</tp:taxon-name-part> <tp:taxon-name-part taxon-name-part-type="species">diversenotata</tp:taxon-name-part></tp:taxon-name></italic> Schwarzer, 1925, holotype, female, in <abbrev xmlns:xlink="http://www.w3.org/1999/xlink" content-type="institution" xlink:title="Senckenberg Deutsches Entomologisches Institut, Müncheberg, Germany" xlink:type="simple">SDEI</abbrev> (photographed by Nobuo Ohbayashi) <bold>10–11</bold> <italic><tp:taxon-name><tp:taxon-name-part taxon-name-part-type="genus">Glenea</tp:taxon-name-part> <tp:taxon-name-part taxon-name-part-type="species">lacteomaculata</tp:taxon-name-part></tp:taxon-name></italic> Schwarzer, 1925 <bold>10</bold> Lectotype, female, in <abbrev xmlns:xlink="http://www.w3.org/1999/xlink" content-type="institution" xlink:title="Senckenberg Deutsches Entomologisches Institut, Müncheberg, Germany" xlink:type="simple">SDEI</abbrev> (photographed by Nobuo Ohbayashi) <bold>11</bold> paralectotype, female, in <named-content xmlns:xlink="http://www.w3.org/1999/xlink" content-type="dwc:institutional_code" xlink:type="simple">SMF</named-content> (photographed by Mei-Ying Lin) <bold>12</bold> <italic><tp:taxon-name><tp:taxon-name-part taxon-name-part-type="genus">Glenea</tp:taxon-name-part> <tp:taxon-name-part taxon-name-part-type="species">quadriguttata</tp:taxon-name-part></tp:taxon-name></italic> Pic, 1926, lectotype, female, in <named-content xmlns:xlink="http://www.w3.org/1999/xlink" content-type="dwc:institutional_code" xlink:type="simple">MNHN</named-content> (photographed by Mei-Ying Lin). All pictures not to scale.</p></caption><graphic xmlns:xlink="http://www.w3.org/1999/xlink" xlink:href="zookeys-586-135-g003.jpg" position="float" orientation="portrait" xlink:type="simple" id="oo_87477.jpg"/></fig></tp:treatment-sec><ref-list><ref id="B9"><mixed-citation xmlns:xlink="http://www.w3.org/1999/xlink" xlink:type="simple">
          <person-group><name name-style="western"><surname>Gressitt</surname><given-names>JL</given-names></name></person-group> (<year>1951</year>) <article-title>Longicorn beetles of China.</article-title> In: <person-group><name name-style="western"><surname>Lepesme</surname><given-names>P</given-names></name></person-group> (<role>Ed.</role>) <source><tp:taxon-name><tp:taxon-name-part taxon-name-part-type="superfamily">Longicornia</tp:taxon-name-part></tp:taxon-name>, études et notes sur les longicornes</source>, <volume>Volume 2</volume>. <publisher-name>Paul Lechevalier</publisher-name>, <publisher-loc>Paris</publisher-loc>, <size units="page">667 pp</size>., 22 pls.</mixed-citation></ref><ref id="B4"><mixed-citation xmlns:xlink="http://www.w3.org/1999/xlink" xlink:type="simple">
          <person-group><name name-style="western"><surname>Breuning</surname><given-names>S</given-names></name></person-group> (<year>1956b</year>) <article-title>Revision der Gattung <italic><tp:taxon-name><tp:taxon-name-part taxon-name-part-type="genus">Glenea</tp:taxon-name-part></tp:taxon-name></italic> Newm. (1. Fortsetzung).</article-title> <source>Entomologischen Arbeiten aus dem Museum G. Frey, Tutzing bei München</source> <volume>7</volume>(<issue>2</issue>): <fpage>671</fpage>–<lpage>893</lpage>.</mixed-citation></ref><ref id="B5"><mixed-citation xmlns:xlink="http://www.w3.org/1999/xlink" xlink:type="simple">
          <person-group><name name-style="western"><surname>Breuning</surname><given-names>S</given-names></name></person-group> (<year>1966</year>) <source>Catalogue des Lamiaires du Monde (Col. Céramb.)</source>. <publisher-name>Verlag des Museums G. Frey</publisher-name>, <publisher-loc>Tutzing bei München</publisher-loc> (<issue>9</issue>): <fpage>659</fpage>–<lpage>765</lpage>.</mixed-citation></ref><ref id="B22"><mixed-citation xmlns:xlink="http://www.w3.org/1999/xlink" xlink:type="simple">
          <person-group><name name-style="western"><surname>Yu</surname><given-names>CK</given-names></name><name name-style="western"><surname>Nara</surname><given-names>H</given-names></name></person-group> (<year>1988</year>) <source>The Longicorn beetles of Taiwan.</source> <publisher-name>Muh-Sheng Museum of Entomology</publisher-name>, <publisher-loc>Taiwan</publisher-loc>, <size units="page">112 pp</size>.</mixed-citation></ref><ref id="B23"><mixed-citation xmlns:xlink="http://www.w3.org/1999/xlink" xlink:type="simple">
          <person-group><name name-style="western"><surname>Yu</surname><given-names>CK</given-names></name><name name-style="western"><surname>Nara</surname><given-names>H</given-names></name><name name-style="western"><surname>Chu</surname><given-names>YI</given-names></name></person-group> (<year>2002</year>) <source>The Longicorn beetles of Taiwan (new edition).</source> <publisher-name>Muh-Sheng Museum of Entomology</publisher-name>, <publisher-loc>Taiwan</publisher-loc>, <size units="page">151 pp</size>.</mixed-citation></ref><ref id="B17"><mixed-citation xmlns:xlink="http://www.w3.org/1999/xlink" xlink:type="simple">
          <person-group><name name-style="western"><surname>Nakamura</surname><given-names>S</given-names></name><name name-style="western"><surname>Makihara</surname><given-names>H</given-names></name><name name-style="western"><surname>Kurihara</surname><given-names>T</given-names></name><name name-style="western"><surname>Yamasako</surname><given-names>J</given-names></name></person-group> (<year>2014</year>) <article-title>Check-list of Longicorn-beetles of Taiwan.</article-title> <source>Miscellaneous Reports of the Hiwa Museum for Natural History, Shobara</source> (<issue>55</issue>): <fpage>1</fpage>–<lpage>277</lpage>.</mixed-citation></ref><ref id="B10"><mixed-citation xmlns:xlink="http://www.w3.org/1999/xlink" xlink:type="simple">
          <person-group><name name-style="western"><surname>Hua</surname><given-names>LZ</given-names></name></person-group> (<year>2002</year>) <source>List of Chinese Insects</source>. <publisher-name>Zhongshan (Sun Yat-sen) University Press</publisher-name>, <publisher-loc>Guangzhou</publisher-loc>, <volume>2</volume>: <fpage>1</fpage>–<lpage>612</lpage>.</mixed-citation></ref><ref id="B12"><mixed-citation xmlns:xlink="http://www.w3.org/1999/xlink" xlink:type="simple">
          <person-group><name name-style="western"><surname>Hua</surname><given-names>LZ</given-names></name><name name-style="western"><surname>Nara</surname><given-names>H</given-names></name><name name-style="western"><surname>Samuelson</surname><given-names>GA</given-names></name><name name-style="western"><surname>Lingafelter</surname><given-names>SW</given-names></name></person-group> (<year>2009</year>) <source>Iconography of Chinese Longicorn Beetles (1406 species) in Color</source>. <publisher-name>Sun Yat-sen University Press</publisher-name>, <publisher-loc>Guangzhou</publisher-loc>, <size units="page">474 pp</size>, 125 pls.</mixed-citation></ref><ref id="B16"><mixed-citation xmlns:xlink="http://www.w3.org/1999/xlink" xlink:type="simple">
          <person-group><name name-style="western"><surname>Löbl</surname><given-names>I</given-names></name><name name-style="western"><surname>Smetana</surname><given-names>A</given-names></name></person-group> (<year>2010</year>) <source>Catalogue of Palaearctic <tp:taxon-name><tp:taxon-name-part taxon-name-part-type="order">Coleoptera</tp:taxon-name-part></tp:taxon-name>. Vol. 6.</source> <publisher-name>Apollo Books</publisher-name>, <publisher-loc>Stenstrup</publisher-loc>, <size units="page">924 pp</size>.</mixed-citation></ref><ref id="B8"><mixed-citation xmlns:xlink="http://www.w3.org/1999/xlink" xlink:type="simple">
          <person-group><name name-style="western"><surname>Danilevsky</surname><given-names>ML</given-names></name></person-group> (<year>2013</year>) <article-title>Additions and corrections to the new Catalogue of Palaearctic <tp:taxon-name><tp:taxon-name-part taxon-name-part-type="family">Cerambycidae</tp:taxon-name-part></tp:taxon-name> (<tp:taxon-name><tp:taxon-name-part taxon-name-part-type="order">Coleoptera</tp:taxon-name-part></tp:taxon-name>) edited by I. Löbl and A. Smetana, 2010. Part. VII.</article-title> <source>Humanity space - International Almanac</source> <volume>2</volume>(<issue>1</issue>): <fpage>170</fpage>–<lpage>210</lpage>.</mixed-citation></ref><ref id="B15"><mixed-citation xmlns:xlink="http://www.w3.org/1999/xlink" xlink:type="simple">
          <person-group><name name-style="western"><surname>Lin</surname><given-names>MY</given-names></name><name name-style="western"><surname>Yang</surname><given-names>XK</given-names></name></person-group> (<year>2011</year>) <article-title><italic><tp:taxon-name><tp:taxon-name-part taxon-name-part-type="genus">Glenea</tp:taxon-name-part> <tp:taxon-name-part taxon-name-part-type="species">coomani</tp:taxon-name-part></tp:taxon-name></italic> Pic, 1926 and its related species of South China with description of a new species.</article-title> <source>ZooKeys</source> <volume>153</volume>: <fpage>57</fpage>–<lpage>71</lpage>. doi: <ext-link xlink:type="simple" ext-link-type="doi" xlink:href="10.3897/zookeys.153.2106">10.3897/zookeys.153.2106</ext-link></mixed-citation></ref><ref id="B2"><mixed-citation xmlns:xlink="http://www.w3.org/1999/xlink" xlink:type="simple">
          <person-group><name name-style="western"><surname>Behne</surname><given-names>L</given-names></name><name name-style="western"><surname>Gaedike</surname><given-names>H</given-names></name></person-group> (<year>2013</year>) <article-title>Katalog der in den Sammlungen des Senckenberg Deutschen Entomologischen Instituts aufbewahrten Typen – <tp:taxon-name><tp:taxon-name-part taxon-name-part-type="order">Coleoptera</tp:taxon-name-part></tp:taxon-name>: <tp:taxon-name><tp:taxon-name-part taxon-name-part-type="family">Cerambycidae</tp:taxon-name-part></tp:taxon-name>.</article-title> <source>Contributions to Entomology: Beiträge zur Entomologie</source> <volume>63</volume>(<issue>1</issue>): <fpage>169</fpage>–<lpage>198</lpage>.</mixed-citation></ref><ref id="B20"><mixed-citation xmlns:xlink="http://www.w3.org/1999/xlink" xlink:type="simple">
          <person-group><name name-style="western"><surname>Schwarzer</surname><given-names>B</given-names></name></person-group> (<year>1925</year>) <article-title>Sauters Formosa-Ausbeute (<tp:taxon-name><tp:taxon-name-part taxon-name-part-type="family">Cerambycidae</tp:taxon-name-part></tp:taxon-name>. Col.). (Subfamilie <tp:taxon-name><tp:taxon-name-part taxon-name-part-type="subfamily">Lamiinae</tp:taxon-name-part></tp:taxon-name>.).</article-title> <source>Entomologische Blätter</source> <volume>21</volume>(<issue>4</issue>): <fpage>145</fpage>–<lpage>154</lpage>.</mixed-citation></ref></ref-list></tp:taxon-treatment>
