# Supplementary material for: Taxonomic notes relating to Glenea diversenotata Schwarzer and G. quadriguttata Pic (Coleoptera, Cerambycidae, Lamiinae)
Source: Zookeys. 2016 May 4;(586):135–44. doi: 10.3897/zookeys.586.7423 (PMC4857033; doi:10.3897/zookeys.586.7423)
Supplement: XML Treatment for Glenea quadriguttata [file zookeys.586.7423-treatment4.xml]

<!DOCTYPE tp:taxon-treatment
  PUBLIC "-//TaxonX//DTD Taxonomic Treatment Publishing DTD v0 20100105//EN" "tax-treatment-NSO.dtd">
<tp:taxon-treatment xmlns:tp="http://www.plazi.org/taxpub"><tp:treatment-meta><kwd-group><label>Taxon classification</label><kwd><named-content content-type="kingdom">Animalia</named-content></kwd><kwd><named-content content-type="order">Coleoptera</named-content></kwd><kwd><named-content content-type="family">Cerambycidae</named-content></kwd></kwd-group><mixed-citation publication-type="journal"><person-group><name><surname>Lin</surname><given-names>Mei-Ying</given-names></name><name><surname>Lingafelter</surname><given-names>Steven W.</given-names></name></person-group><article-title>Taxonomic notes relating to <italic><tp:taxon-name><tp:taxon-name-part taxon-name-part-type="genus">Glenea</tp:taxon-name-part> <tp:taxon-name-part taxon-name-part-type="species">diversenotata</tp:taxon-name-part></tp:taxon-name></italic> Schwarzer and <italic><tp:taxon-name><tp:taxon-name-part taxon-name-part-type="genus">G.</tp:taxon-name-part> <tp:taxon-name-part taxon-name-part-type="species">quadriguttata</tp:taxon-name-part></tp:taxon-name></italic> Pic (<tp:taxon-name><tp:taxon-name-part taxon-name-part-type="order">Coleoptera</tp:taxon-name-part></tp:taxon-name>, <tp:taxon-name><tp:taxon-name-part taxon-name-part-type="family">Cerambycidae</tp:taxon-name-part></tp:taxon-name>, <tp:taxon-name><tp:taxon-name-part taxon-name-part-type="subfamily">Lamiinae</tp:taxon-name-part></tp:taxon-name>)</article-title><source>Zookeys</source><day>4</day><month>5</month><year>2016</year><volume>2016</volume><issue>586</issue><fpage>135</fpage><lpage>144</lpage><pub-id pub-id-type="doi">10.3897/zookeys.586.7423</pub-id></mixed-citation></tp:treatment-meta><tp:nomenclature><tp:taxon-name>
            <tp:taxon-name-part taxon-name-part-type="genus">Glenea</tp:taxon-name-part>
            <tp:taxon-name-part taxon-name-part-type="species">quadriguttata</tp:taxon-name-part>
          </tp:taxon-name><tp:taxon-authority>Pic, 1926</tp:taxon-authority><tp:taxon-status xmlns:xlink="http://www.w3.org/1999/xlink" xlink:type="simple">revised status, lectotype designation</tp:taxon-status><tp:nomenclature-citation-list><tp:nomenclature-citation><tp:taxon-name><tp:taxon-name-part taxon-name-part-type="genus">Glenea</tp:taxon-name-part></tp:taxon-name><comment> 4-guttata Pic, 1926: 22. Type locality: Vietnam, Tonkin, Djang. Type depository: <named-content xmlns:xlink="http://www.w3.org/1999/xlink" content-type="dwc:institutional_code" xlink:type="simple">MNHN</named-content>.</comment></tp:nomenclature-citation><tp:nomenclature-citation><tp:taxon-name><tp:taxon-name-part taxon-name-part-type="genus">Glenea</tp:taxon-name-part> (<tp:taxon-name-part taxon-name-part-type="subgenus">Glenea</tp:taxon-name-part>) <tp:taxon-name-part taxon-name-part-type="species">lacteomaculata</tp:taxon-name-part></tp:taxon-name><comment> sbsp. <tp:taxon-name><tp:taxon-name-part taxon-name-part-type="species">quadriguttata</tp:taxon-name-part></tp:taxon-name>; <xref ref-type="bibr" rid="B4">Breuning 1956b</xref>: 743, 744; <xref ref-type="bibr" rid="B5">Breuning 1966</xref>: 689.</comment></tp:nomenclature-citation><tp:nomenclature-citation><tp:taxon-name><tp:taxon-name-part taxon-name-part-type="genus">Glenea</tp:taxon-name-part> <tp:taxon-name-part taxon-name-part-type="species">lacteomaculata</tp:taxon-name-part> <tp:taxon-name-part taxon-name-part-type="subspecies">quadriguttata</tp:taxon-name-part></tp:taxon-name><comment>; <xref ref-type="bibr" rid="B15">Lin and Yang 2011</xref>: 65, figs 25–26.</comment></tp:nomenclature-citation><tp:nomenclature-citation><tp:taxon-name><tp:taxon-name-part taxon-name-part-type="genus">Glenea</tp:taxon-name-part> (<tp:taxon-name-part taxon-name-part-type="subgenus">Glenea</tp:taxon-name-part>) <tp:taxon-name-part taxon-name-part-type="species">lacteomaculata</tp:taxon-name-part> <tp:taxon-name-part taxon-name-part-type="subspecies">quadriguttata</tp:taxon-name-part></tp:taxon-name><comment>; <xref ref-type="bibr" rid="B8">Danilevsky 2013</xref>: 201.</comment></tp:nomenclature-citation></tp:nomenclature-citation-list></tp:nomenclature><tp:treatment-sec sec-type="Remarks"><title>Remarks.</title><p>Breuning (1956) had previously treated <italic><tp:taxon-name><tp:taxon-name-part taxon-name-part-type="genus">Glenea</tp:taxon-name-part> <tp:taxon-name-part taxon-name-part-type="species">quadriguttata</tp:taxon-name-part></tp:taxon-name></italic> as a subspecies of <italic><tp:taxon-name><tp:taxon-name-part taxon-name-part-type="genus">Glenea</tp:taxon-name-part> <tp:taxon-name-part taxon-name-part-type="species">lacteomaculata</tp:taxon-name-part></tp:taxon-name></italic>. We have found the following morphological differences between them — <italic><tp:taxon-name><tp:taxon-name-part taxon-name-part-type="genus">Glenea</tp:taxon-name-part> <tp:taxon-name-part taxon-name-part-type="species">lacteomaculata</tp:taxon-name-part></tp:taxon-name></italic>: vertex and occiput of the head with two separate, longitudinal vittae of white pubescence; punctures at the base of the elytra denser and more irregularly spaced than in <italic><tp:taxon-name><tp:taxon-name-part taxon-name-part-type="genus">Glenea</tp:taxon-name-part> <tp:taxon-name-part taxon-name-part-type="species">quadriguttata</tp:taxon-name-part></tp:taxon-name></italic>; central-most, white elytral maculae more slender, transverse and oblique; elytral apex without acute or toothed angles; — <italic><tp:taxon-name><tp:taxon-name-part taxon-name-part-type="genus">Glenea</tp:taxon-name-part> <tp:taxon-name-part taxon-name-part-type="species">quadriguttata</tp:taxon-name-part></tp:taxon-name></italic>: head with vittae fused, not separate; central-most, white elytral maculae almost rounded; elytral apex with small sutural and outer apical teeth. With these differences, <italic><tp:taxon-name><tp:taxon-name-part taxon-name-part-type="genus">Glenea</tp:taxon-name-part> <tp:taxon-name-part taxon-name-part-type="species">quadriguttata</tp:taxon-name-part></tp:taxon-name></italic> is reinstated as an independent species.</p><!--PageBreak--></tp:treatment-sec><tp:treatment-sec sec-type="Distribution"><title>Distribution.</title><p>China (Guangxi, Yunnan); Vietnam (Tonkin).</p></tp:treatment-sec><tp:treatment-sec sec-type="Lectotype designation"><title>Lectotype designation.</title><p>The original description does not allow to know the number of specimens used by <xref ref-type="bibr" rid="B19">Pic (1926)</xref>. In order to fix the species concept and ensure universal and consistent interpretation of this species, we designate the female specimen with Pic’s handwriting labels as the lectotype (Fig. <xref ref-type="fig" rid="F3">12a, b</xref>), and the first author did not find another syntype to be paralectotype when she worked in <named-content xmlns:xlink="http://www.w3.org/1999/xlink" content-type="dwc:institutional_code" xlink:type="simple">MNHN</named-content> in 2007–2008. The lectotype has the following labels: “Ha Djang/ (Tonkin)” handwritten, “<tp:taxon-name><tp:taxon-name-part taxon-name-part-type="genus">Glenea</tp:taxon-name-part> <tp:taxon-name-part taxon-name-part-type="species">quadriguttata</tp:taxon-name-part></tp:taxon-name> Pic” handwritten, “type” handwritten on yellow label, “Breuning valiv” handwritten, “TYPE” printed on pink red label. And a lectotype label will be added by the managers in <named-content xmlns:xlink="http://www.w3.org/1999/xlink" content-type="dwc:institutional_code" xlink:type="simple">MNHN</named-content> after this paper.</p><!--PageBreak--></tp:treatment-sec><tp:treatment-sec><!--Section generated to contain objects referenced in tp:taxon-treatment.--><fig id="F3" position="float" orientation="portrait"><label>Figures 9–12.</label><caption><p>
          <italic><tp:taxon-name><tp:taxon-name-part taxon-name-part-type="genus">Glenea</tp:taxon-name-part></tp:taxon-name></italic> spp., <bold>a</bold> habitus, dorsal view <bold>b</bold> labels <bold>9</bold> <italic><tp:taxon-name><tp:taxon-name-part taxon-name-part-type="genus">Glenea</tp:taxon-name-part> <tp:taxon-name-part taxon-name-part-type="species">diversenotata</tp:taxon-name-part></tp:taxon-name></italic> Schwarzer, 1925, holotype, female, in <abbrev xmlns:xlink="http://www.w3.org/1999/xlink" content-type="institution" xlink:title="Senckenberg Deutsches Entomologisches Institut, Müncheberg, Germany" xlink:type="simple">SDEI</abbrev> (photographed by Nobuo Ohbayashi) <bold>10–11</bold> <italic><tp:taxon-name><tp:taxon-name-part taxon-name-part-type="genus">Glenea</tp:taxon-name-part> <tp:taxon-name-part taxon-name-part-type="species">lacteomaculata</tp:taxon-name-part></tp:taxon-name></italic> Schwarzer, 1925 <bold>10</bold> Lectotype, female, in <abbrev xmlns:xlink="http://www.w3.org/1999/xlink" content-type="institution" xlink:title="Senckenberg Deutsches Entomologisches Institut, Müncheberg, Germany" xlink:type="simple">SDEI</abbrev> (photographed by Nobuo Ohbayashi) <bold>11</bold> paralectotype, female, in <named-content xmlns:xlink="http://www.w3.org/1999/xlink" content-type="dwc:institutional_code" xlink:type="simple">SMF</named-content> (photographed by Mei-Ying Lin) <bold>12</bold> <italic><tp:taxon-name><tp:taxon-name-part taxon-name-part-type="genus">Glenea</tp:taxon-name-part> <tp:taxon-name-part taxon-name-part-type="species">quadriguttata</tp:taxon-name-part></tp:taxon-name></italic> Pic, 1926, lectotype, female, in <named-content xmlns:xlink="http://www.w3.org/1999/xlink" content-type="dwc:institutional_code" xlink:type="simple">MNHN</named-content> (photographed by Mei-Ying Lin). All pictures not to scale.</p></caption><graphic xmlns:xlink="http://www.w3.org/1999/xlink" xlink:href="zookeys-586-135-g003.jpg" position="float" orientation="portrait" xlink:type="simple" id="oo_87477.jpg"/></fig></tp:treatment-sec><ref-list><ref id="B4"><mixed-citation xmlns:xlink="http://www.w3.org/1999/xlink" xlink:type="simple">
          <person-group><name name-style="western"><surname>Breuning</surname><given-names>S</given-names></name></person-group> (<year>1956b</year>) <article-title>Revision der Gattung <italic><tp:taxon-name><tp:taxon-name-part taxon-name-part-type="genus">Glenea</tp:taxon-name-part></tp:taxon-name></italic> Newm. (1. Fortsetzung).</article-title> <source>Entomologischen Arbeiten aus dem Museum G. Frey, Tutzing bei München</source> <volume>7</volume>(<issue>2</issue>): <fpage>671</fpage>–<lpage>893</lpage>.</mixed-citation></ref><ref id="B5"><mixed-citation xmlns:xlink="http://www.w3.org/1999/xlink" xlink:type="simple">
          <person-group><name name-style="western"><surname>Breuning</surname><given-names>S</given-names></name></person-group> (<year>1966</year>) <source>Catalogue des Lamiaires du Monde (Col. Céramb.)</source>. <publisher-name>Verlag des Museums G. Frey</publisher-name>, <publisher-loc>Tutzing bei München</publisher-loc> (<issue>9</issue>): <fpage>659</fpage>–<lpage>765</lpage>.</mixed-citation></ref><ref id="B15"><mixed-citation xmlns:xlink="http://www.w3.org/1999/xlink" xlink:type="simple">
          <person-group><name name-style="western"><surname>Lin</surname><given-names>MY</given-names></name><name name-style="western"><surname>Yang</surname><given-names>XK</given-names></name></person-group> (<year>2011</year>) <article-title><italic><tp:taxon-name><tp:taxon-name-part taxon-name-part-type="genus">Glenea</tp:taxon-name-part> <tp:taxon-name-part taxon-name-part-type="species">coomani</tp:taxon-name-part></tp:taxon-name></italic> Pic, 1926 and its related species of South China with description of a new species.</article-title> <source>ZooKeys</source> <volume>153</volume>: <fpage>57</fpage>–<lpage>71</lpage>. doi: <ext-link xlink:type="simple" ext-link-type="doi" xlink:href="10.3897/zookeys.153.2106">10.3897/zookeys.153.2106</ext-link></mixed-citation></ref><ref id="B8"><mixed-citation xmlns:xlink="http://www.w3.org/1999/xlink" xlink:type="simple">
          <person-group><name name-style="western"><surname>Danilevsky</surname><given-names>ML</given-names></name></person-group> (<year>2013</year>) <article-title>Additions and corrections to the new Catalogue of Palaearctic <tp:taxon-name><tp:taxon-name-part taxon-name-part-type="family">Cerambycidae</tp:taxon-name-part></tp:taxon-name> (<tp:taxon-name><tp:taxon-name-part taxon-name-part-type="order">Coleoptera</tp:taxon-name-part></tp:taxon-name>) edited by I. Löbl and A. Smetana, 2010. Part. VII.</article-title> <source>Humanity space - International Almanac</source> <volume>2</volume>(<issue>1</issue>): <fpage>170</fpage>–<lpage>210</lpage>.</mixed-citation></ref><ref id="B19"><mixed-citation xmlns:xlink="http://www.w3.org/1999/xlink" xlink:type="simple">
          <person-group><name name-style="western"><surname>Pic</surname><given-names>M</given-names></name></person-group> (<year>1926</year>) <article-title>Nouveautés diverses.</article-title> <source>Mélanges Exotico-Entomologiques</source> <volume>47</volume>: <fpage>1</fpage>–<lpage>32</lpage>.</mixed-citation></ref></ref-list></tp:taxon-treatment>
